# Supplementary material for: Antibody Screening by Microarray Technology—Direct Identification of Selective High-Affinity Clones
Source: Antibodies (Basel). 2020 Jan 2;9(1):1. doi: 10.3390/antib9010001 (PMC7175374; doi:10.3390/antib9010001)
Supplement: Supplementary file 1 [file antibodies-09-00001-s001.zip]

Archive with 7 entries (7 files):
- array_evaluator_pm.py
- comp.tif
- competitive_spots (1).txt
- competitive_spots.txt
- noncomp.tif
- non-competitive_spots.txt
- results_and_position.txt
