# Supplementary material for: Antibody Screening by Microarray Technology—Direct Identification of Selective High-Affinity Clones
Source: Antibodies (Basel). 2020 Jan 2;9(1):1. doi: 10.3390/antib9010001 (PMC7175374; doi:10.3390/antib9010001)
Supplement: Supplementary file 1 [file antibodies-09-00001-s001.zip › non-competitive_spots.txt]

source directory of the raw data: 

     C:\Users\mpaul\Desktop\devel\chip_paper\


array parameters: 

     rows in x-direction = 8
     columns y-direction = 12
     spot to spot distance in x-direction = 100
     spot to spot distance in y-direction = 100


array specific data: 

     rectangular halfwidth of the ROI = 15
     percentage of trimmed pixels for the mean = 98


file specific data: 

     name of the imported non-competitive data file = noncomp.tif
     x0 of the non-comp array= 42
     y0 of the non-comp array= 60

     name of the imported competitive data file = comp.tif
     x0 of the comp array = 43
     y0 of the comp array= 58


Columns: 
     1: spot number 
     2: y-coordinate of the spot center (pixels)
     3: x-coordinate of the spot center (pixels)
     4: intensity of the spot 

1.0	 6.000e+01	 4.200e+01	 2.542e+03
2.0	 1.600e+02	 4.200e+01	 1.890e+02
3.0	 2.600e+02	 4.200e+01	 1.930e+02
4.0	 3.600e+02	 4.200e+01	 1.856e+02
5.0	 4.600e+02	 4.200e+01	 1.860e+02
6.0	 5.600e+02	 4.200e+01	 1.860e+02
7.0	 6.600e+02	 4.200e+01	 1.872e+02
8.0	 7.600e+02	 4.200e+01	 1.850e+02
9.0	 8.600e+02	 4.200e+01	 1.848e+02
10.0	 9.600e+02	 4.200e+01	 1.878e+02
11.0	 1.060e+03	 4.200e+01	 1.854e+02
12.0	 1.160e+03	 4.200e+01	 2.470e+03
13.0	 6.000e+01	 1.420e+02	 1.850e+02
14.0	 1.600e+02	 1.420e+02	 1.897e+02
15.0	 2.600e+02	 1.420e+02	 2.050e+02
16.0	 3.600e+02	 1.420e+02	 3.564e+03
17.0	 4.600e+02	 1.420e+02	 1.867e+02
18.0	 5.600e+02	 1.420e+02	 1.864e+02
19.0	 6.600e+02	 1.420e+02	 6.410e+02
20.0	 7.600e+02	 1.420e+02	 1.891e+02
21.0	 8.600e+02	 1.420e+02	 1.832e+02
22.0	 9.600e+02	 1.420e+02	 1.871e+02
23.0	 1.060e+03	 1.420e+02	 1.817e+02
24.0	 1.160e+03	 1.420e+02	 1.893e+02
25.0	 6.000e+01	 2.420e+02	 1.838e+02
26.0	 1.600e+02	 2.420e+02	 1.860e+02
27.0	 2.600e+02	 2.420e+02	 1.880e+02
28.0	 3.600e+02	 2.420e+02	 1.870e+02
29.0	 4.600e+02	 2.420e+02	 1.801e+02
30.0	 5.600e+02	 2.420e+02	 1.844e+02
31.0	 6.600e+02	 2.420e+02	 1.830e+02
32.0	 7.600e+02	 2.420e+02	 1.830e+02
33.0	 8.600e+02	 2.420e+02	 2.626e+02
34.0	 9.600e+02	 2.420e+02	 1.800e+02
35.0	 1.060e+03	 2.420e+02	 1.760e+02
36.0	 1.160e+03	 2.420e+02	 1.882e+02
37.0	 6.000e+01	 3.420e+02	 1.889e+02
38.0	 1.600e+02	 3.420e+02	 1.839e+02
39.0	 2.600e+02	 3.420e+02	 1.850e+02
40.0	 3.600e+02	 3.420e+02	 1.820e+02
41.0	 4.600e+02	 3.420e+02	 1.829e+02
42.0	 5.600e+02	 3.420e+02	 1.820e+02
43.0	 6.600e+02	 3.420e+02	 1.832e+02
44.0	 7.600e+02	 3.420e+02	 1.830e+02
45.0	 8.600e+02	 3.420e+02	 1.831e+02
46.0	 9.600e+02	 3.420e+02	 1.800e+02
47.0	 1.060e+03	 3.420e+02	 1.770e+02
48.0	 1.160e+03	 3.420e+02	 1.880e+02
49.0	 6.000e+01	 4.420e+02	 2.603e+03
50.0	 1.600e+02	 4.420e+02	 2.010e+02
51.0	 2.600e+02	 4.420e+02	 1.874e+02
52.0	 3.600e+02	 4.420e+02	 1.877e+02
53.0	 4.600e+02	 4.420e+02	 1.852e+02
54.0	 5.600e+02	 4.420e+02	 1.880e+02
55.0	 6.600e+02	 4.420e+02	 1.870e+02
56.0	 7.600e+02	 4.420e+02	 1.850e+02
57.0	 8.600e+02	 4.420e+02	 1.886e+02
58.0	 9.600e+02	 4.420e+02	 5.362e+02
59.0	 1.060e+03	 4.420e+02	 1.870e+02
60.0	 1.160e+03	 4.420e+02	 1.867e+02
61.0	 6.000e+01	 5.420e+02	 1.927e+02
62.0	 1.600e+02	 5.420e+02	 2.471e+02
63.0	 2.600e+02	 5.420e+02	 1.846e+02
64.0	 3.600e+02	 5.420e+02	 1.840e+02
65.0	 4.600e+02	 5.420e+02	 1.880e+02
66.0	 5.600e+02	 5.420e+02	 1.836e+02
67.0	 6.600e+02	 5.420e+02	 1.830e+02
68.0	 7.600e+02	 5.420e+02	 1.830e+02
69.0	 8.600e+02	 5.420e+02	 1.860e+02
70.0	 9.600e+02	 5.420e+02	 1.855e+02
71.0	 1.060e+03	 5.420e+02	 1.840e+02
72.0	 1.160e+03	 5.420e+02	 1.955e+02
73.0	 6.000e+01	 6.420e+02	 1.911e+02
74.0	 1.600e+02	 6.420e+02	 1.834e+02
75.0	 2.600e+02	 6.420e+02	 1.840e+02
76.0	 3.600e+02	 6.420e+02	 1.809e+02
77.0	 4.600e+02	 6.420e+02	 1.854e+02
78.0	 5.600e+02	 6.420e+02	 2.898e+02
79.0	 6.600e+02	 6.420e+02	 1.843e+02
80.0	 7.600e+02	 6.420e+02	 1.822e+02
81.0	 8.600e+02	 6.420e+02	 1.830e+02
82.0	 9.600e+02	 6.420e+02	 1.824e+02
83.0	 1.060e+03	 6.420e+02	 1.853e+02
84.0	 1.160e+03	 6.420e+02	 1.860e+02
85.0	 6.000e+01	 7.420e+02	 2.901e+03
86.0	 1.600e+02	 7.420e+02	 2.167e+02
87.0	 2.600e+02	 7.420e+02	 1.916e+02
88.0	 3.600e+02	 7.420e+02	 1.820e+02
89.0	 4.600e+02	 7.420e+02	 1.830e+02
90.0	 5.600e+02	 7.420e+02	 1.858e+02
91.0	 6.600e+02	 7.420e+02	 1.866e+02
92.0	 7.600e+02	 7.420e+02	 1.883e+02
93.0	 8.600e+02	 7.420e+02	 1.972e+02
94.0	 9.600e+02	 7.420e+02	 1.940e+02
95.0	 1.060e+03	 7.420e+02	 1.947e+02
96.0	 1.160e+03	 7.420e+02	 2.530e+03
