# Supplementary material for: Antibody Screening by Microarray Technology—Direct Identification of Selective High-Affinity Clones
Source: Antibodies (Basel). 2020 Jan 2;9(1):1. doi: 10.3390/antib9010001 (PMC7175374; doi:10.3390/antib9010001)
Supplement: Supplementary file 1 [file antibodies-09-00001-s001.zip › results_and_position.txt]

source directory of the raw data: 

     C:\Users\mpaul\Desktop\devel\chip_paper\


array parameters: 

     rows in x-direction = 8
     columns y-direction = 12
     spot to spot distance in x-direction = 100
     spot to spot distance in y-direction = 100


array specific data: 

     rectangular halfwidth of the ROI = 15
     percentage of trimmed pixels for the mean = 98


file specific data: 

     name of the imported non-competitive data file = noncomp.tif
     x0 of the non-comp array= 42
     y0 of the non-comp array= 60

     name of the imported competitive data file = comp.tif
     x0 of the comp array = 43
     y0 of the comp array= 58


columns: 
     1: spot number 
     2: intensity quotient of the spot 
     3: y-coordinate of the spot center (pixels)
     4: x-coordinate of the spot center (pixels)

1.0	 1.538e+01	 6.000e+01	 4.200e+01
2.0	 1.149e+00	 1.600e+02	 4.200e+01
3.0	 1.156e+00	 2.600e+02	 4.200e+01
4.0	 1.139e+00	 3.600e+02	 4.200e+01
5.0	 1.114e+00	 4.600e+02	 4.200e+01
6.0	 1.129e+00	 5.600e+02	 4.200e+01
7.0	 1.142e+00	 6.600e+02	 4.200e+01
8.0	 1.133e+00	 7.600e+02	 4.200e+01
9.0	 1.137e+00	 8.600e+02	 4.200e+01
10.0	 1.159e+00	 9.600e+02	 4.200e+01
11.0	 1.152e+00	 1.060e+03	 4.200e+01
12.0	 1.538e+01	 1.160e+03	 4.200e+01
13.0	 1.121e+00	 6.000e+01	 1.420e+02
14.0	 1.171e+00	 1.600e+02	 1.420e+02
15.0	 1.265e+00	 2.600e+02	 1.420e+02
16.0	 2.197e+01	 3.600e+02	 1.420e+02
17.0	 1.139e+00	 4.600e+02	 1.420e+02
18.0	 1.155e+00	 5.600e+02	 1.420e+02
19.0	 3.928e+00	 6.600e+02	 1.420e+02
20.0	 1.153e+00	 7.600e+02	 1.420e+02
21.0	 1.124e+00	 8.600e+02	 1.420e+02
22.0	 1.148e+00	 9.600e+02	 1.420e+02
23.0	 1.115e+00	 1.060e+03	 1.420e+02
24.0	 1.170e+00	 1.160e+03	 1.420e+02
25.0	 1.094e+00	 6.000e+01	 2.420e+02
26.0	 1.147e+00	 1.600e+02	 2.420e+02
27.0	 1.169e+00	 2.600e+02	 2.420e+02
28.0	 1.172e+00	 3.600e+02	 2.420e+02
29.0	 1.111e+00	 4.600e+02	 2.420e+02
30.0	 1.146e+00	 5.600e+02	 2.420e+02
31.0	 1.134e+00	 6.600e+02	 2.420e+02
32.0	 1.128e+00	 7.600e+02	 2.420e+02
33.0	 1.613e+00	 8.600e+02	 2.420e+02
34.0	 1.124e+00	 9.600e+02	 2.420e+02
35.0	 1.100e+00	 1.060e+03	 2.420e+02
36.0	 1.199e+00	 1.160e+03	 2.420e+02
37.0	 1.159e+00	 6.000e+01	 3.420e+02
38.0	 1.126e+00	 1.600e+02	 3.420e+02
39.0	 1.121e+00	 2.600e+02	 3.420e+02
40.0	 1.120e+00	 3.600e+02	 3.420e+02
41.0	 1.109e+00	 4.600e+02	 3.420e+02
42.0	 1.123e+00	 5.600e+02	 3.420e+02
43.0	 1.122e+00	 6.600e+02	 3.420e+02
44.0	 1.133e+00	 7.600e+02	 3.420e+02
45.0	 1.102e+00	 8.600e+02	 3.420e+02
46.0	 1.071e+00	 9.600e+02	 3.420e+02
47.0	 1.104e+00	 1.060e+03	 3.420e+02
48.0	 1.175e+00	 1.160e+03	 3.420e+02
49.0	 1.552e+01	 6.000e+01	 4.420e+02
50.0	 1.215e+00	 1.600e+02	 4.420e+02
51.0	 1.122e+00	 2.600e+02	 4.420e+02
52.0	 1.135e+00	 3.600e+02	 4.420e+02
53.0	 1.129e+00	 4.600e+02	 4.420e+02
54.0	 1.148e+00	 5.600e+02	 4.420e+02
55.0	 1.154e+00	 6.600e+02	 4.420e+02
56.0	 1.135e+00	 7.600e+02	 4.420e+02
57.0	 1.178e+00	 8.600e+02	 4.420e+02
58.0	 3.329e+00	 9.600e+02	 4.420e+02
59.0	 1.137e+00	 1.060e+03	 4.420e+02
60.0	 1.146e+00	 1.160e+03	 4.420e+02
61.0	 1.136e+00	 6.000e+01	 5.420e+02
62.0	 1.482e+00	 1.600e+02	 5.420e+02
63.0	 1.108e+00	 2.600e+02	 5.420e+02
64.0	 1.122e+00	 3.600e+02	 5.420e+02
65.0	 1.137e+00	 4.600e+02	 5.420e+02
66.0	 1.104e+00	 5.600e+02	 5.420e+02
67.0	 1.082e+00	 6.600e+02	 5.420e+02
68.0	 1.017e+00	 7.600e+02	 5.420e+02
69.0	 1.129e+00	 8.600e+02	 5.420e+02
70.0	 1.131e+00	 9.600e+02	 5.420e+02
71.0	 1.102e+00	 1.060e+03	 5.420e+02
72.0	 1.192e+00	 1.160e+03	 5.420e+02
73.0	 1.158e+00	 6.000e+01	 6.420e+02
74.0	 1.111e+00	 1.600e+02	 6.420e+02
75.0	 1.135e+00	 2.600e+02	 6.420e+02
76.0	 1.127e+00	 3.600e+02	 6.420e+02
77.0	 1.144e+00	 4.600e+02	 6.420e+02
78.0	 1.757e+00	 5.600e+02	 6.420e+02
79.0	 1.117e+00	 6.600e+02	 6.420e+02
80.0	 1.085e+00	 7.600e+02	 6.420e+02
81.0	 1.134e+00	 8.600e+02	 6.420e+02
82.0	 1.095e+00	 9.600e+02	 6.420e+02
83.0	 1.123e+00	 1.060e+03	 6.420e+02
84.0	 1.127e+00	 1.160e+03	 6.420e+02
85.0	 1.698e+01	 6.000e+01	 7.420e+02
86.0	 1.034e+00	 1.600e+02	 7.420e+02
87.0	 1.177e+00	 2.600e+02	 7.420e+02
88.0	 1.134e+00	 3.600e+02	 7.420e+02
89.0	 1.109e+00	 4.600e+02	 7.420e+02
90.0	 1.140e+00	 5.600e+02	 7.420e+02
91.0	 1.104e+00	 6.600e+02	 7.420e+02
92.0	 1.155e+00	 7.600e+02	 7.420e+02
93.0	 1.160e+00	 8.600e+02	 7.420e+02
94.0	 1.121e+00	 9.600e+02	 7.420e+02
95.0	 1.197e+00	 1.060e+03	 7.420e+02
96.0	 1.597e+01	 1.160e+03	 7.420e+02
